# Supplementary material for: A Biomimetic Multiparametric Assay to Characterise Anti-Amyloid Drugs
Source: Int J Mol Sci. 2023 Nov 30;24(23):16982. doi: 10.3390/ijms242316982 (PMC10707238; doi:10.3390/ijms242316982)
Supplement: Supplementary file 1 [file ijms-24-16982-s001.zip]

Archive with 1 entries (1 files):
- ijms-2712827-supplementary.pdf
